# Supplementary material for: Sugarcane ScDREB2B-1 Confers Drought Stress Tolerance in Transgenic Nicotiana benthamiana by Regulating the ABA Signal, ROS Level and Stress-Related Gene Expression
Source: Int J Mol Sci. 2022 Aug 23;23(17):9557. doi: 10.3390/ijms23179557 (PMC9455921; doi:10.3390/ijms23179557)
Supplement: Supplementary file 1 [file ijms-23-09557-s001.zip]

Archive with 1 entries (1 files):
- ijms-1850382-supplementary.pdf
